# Supplementary material for: Kinin B1 and B2 Receptors Contribute to Cisplatin-Induced Painful Peripheral Neuropathy in Male Mice
Source: Pharmaceutics. 2023 Mar 6;15(3):852. doi: 10.3390/pharmaceutics15030852 (PMC10051506; doi:10.3390/pharmaceutics15030852)
Supplement: Supplementary file 1 [file pharmaceutics-15-00852-s001.zip]

Archive with 1 entries (1 files):
- pharmaceutics-2184484-supplementary.pdf
